# Supplementary material for: Pulse Width Modulation Applied to Olfactory Stimulation for Intensity Tuning
Source: PLoS One. 2015 Dec 28;10(12):e0145373. doi: 10.1371/journal.pone.0145373 (PMC4699834; doi:10.1371/journal.pone.0145373)
Supplement: S1 Table — (ODS) [file pone.0145373.s001.ods]

## Sheet: Sheet1
Mesure	Alpha (%)	Area (mv.s)
1	3	767
2	20	75830
3	5	50674
4	6	56320
5	98	145322
6	96	146441
7	1	4621
8	70	112849
9	90	121478
10	4	7836
11	9	64986
12	40	91268
13	30	84334
14	82	118099
15	80	117807
16	100	144587
17	84	120015
18	94	130041
19	0	5214
20	92	122854
21	8	64395
22	2	3580
23	86	119014
24	88	121877
25	50	102011
26	60	110183
27	7	61857
28	10	67742
29	20	77537
30	30	85636
31	86	121218
32	3	4495
33	80	118421
34	88	123092
35	60	111022
36	5	51857
37	40	92640
38	1	4065
39	84	120627
40	94	131702
41	92	126914
42	6	58530
43	10	68149
44	100	145373
45	98	147562
46	2	5147
47	90	123738
48	7	62532
49	4	7443
50	70	116959
51	96	147205
52	50	104821
53	8	65351
54	82	121617
55	9	67512
56	0	3995
57	50	103167
58	7	62424
59	6	57807
60	100	147164
61	20	81521
62	70	118958
63	86	124405
64	90	126701
65	1	4820
66	82	121864
67	60	113554
68	4	8409
69	98	146989
70	40	96821
71	84	123297
72	8	65743
73	5	51650
74	30	86818
75	88	124727
76	92	128411
77	94	133420
78	96	149078
79	3	5259
80	2	2005
81	9	67010
82	80	122323
83	0	4739
84	10	68695
