# Supplementary material for: Pulse Width Modulation Applied to Olfactory Stimulation for Intensity Tuning
Source: PLoS One. 2015 Dec 28;10(12):e0145373. doi: 10.1371/journal.pone.0145373 (PMC4699834; doi:10.1371/journal.pone.0145373)
Supplement: S2 Table — (ODS) [file pone.0145373.s003.ods]

## Sheet: Sheet1
		Trial	1	2	3	1	2	3	1	2	3	1	2	3	1	2	3	1	2	3	1	2	3	1	2	3	1	2	3	1	2	3	1	2	3	1	2	3	1	2	3	1	2	3	1	2	3
		Odor	BUT	BUT	BUT	BUT	BUT	BUT	BUT	BUT	BUT	BUT	BUT	BUT	BUT	BUT	BUT	IAA	IAA	IAA	IAA	IAA	IAA	IAA	IAA	IAA	IAA	IAA	IAA	IAA	IAA	IAA	PYR	PYR	PYR	PYR	PYR	PYR	PYR	PYR	PYR	PYR	PYR	PYR	PYR	PYR	PYR
		Alpha	5	5	5	17	17	17	46	46	46	89	89	89	100	100	100	5	5	5	17	17	17	46	46	46	89	89	89	100	100	100	5	5	5	17	17	17	46	46	46	89	89	89	100	100	100
			BUT															IAA															PYR
			5			17			46			89			100			5			17			46			89			100			5			17			46			89			100
Age	Sexe	Label Sujet	BUT_5_1	BUT_5_2	BUT_5_3	BUT_17_1	BUT_17_2	BUT_17_3	BUT_46_1	BUT_46_2	BUT_46_3	BUT_89_1	BUT_89_2	BUT_89_3	BUT_100_1	BUT_100_2	BUT_100_3	IAA_5_1	IAA_5_2	IAA_5_3	IAA_17_1	IAA_17_2	IAA_17_3	IAA_46_1	IAA_46_2	IAA_46_3	IAA_89_1	IAA_89_2	IAA_89_3	IAA_100_1	IAA_100_2	IAA_100_3	PYR_5_1	PYR_5_2	PYR_5_3	PYR_17_1	PYR_17_2	PYR_17_3	PYR_46_1	PYR_46_2	PYR_46_3	PYR_89_1	PYR_89_2	PYR_89_3	PYR_100_1	PYR_100_2	PYR_100_3
23	female	1	9	5	5	4	7	8	5	7	8	9	8	4	7	6	9	4	1	2	3	2	5	8	5	6	7	6	7	8	8	4	7	3	7	9	4	6	5	5	7	9	6	4	6	6	5
24	female	2	3	2	2	5	1	1	3	3	4	4	4	1	6	6	4	1	0	0	5	2	0	4	5	1	1	2	1	5	2	3	5	3	2	6	4	2	8	8	1	7	3	1	3	1	3
22	female	3	2	5	3	4	7	5	5	9	6	7	8	9	8	9	7	3	5	1	6	8	4	6	3	6	7	8	6	9	7	6	6	4	3	7	8	5	8	9	2	6	6	7	7	7	5
25	female	4	5	3	3	9	4	5	6	6	5	8	9	6	8	7	6	5	6	5	7	4	5	5	7	7	7	6	8	7	8	7	7	5	2	3	7	5	9	7	4	8	5	6	5	6	4
24	female	5	3	0	1	5	6	7	6	6	6	7	8	8	7	8	6	6	4	3	7	7	6	8	6	8	7	7	9	9	9	9	2	5	1	5	8	9	7	6	4	7	9	9	8	7	9
24	female	6	2	0	0	8	2	1	5	5	6	8	7	6	4	8	7	4	2	1	3	6	3	7	4	3	6	7	6	9	8	4	0	0	1	6	1	5	7	7	7	5	6	3	4	5	6
21	male	7	0	0	0	6	5	7	7	7	7	9	4	8	5	8	9	5	4	3	5	6	6	4	3	6	6	6	6	6	7	7	5	2	1	4	5	6	3	7	6	6	5	4	8	7	7
28	female	8	1	3	1	5	6	5	6	7	8	5	4	6	5	2	4	4	5	5	8	9	7	8	6	7	8	7	8	9	9	5	3	3	2	8	7	7	5	6	7	8	6	6	9	9	7
23	female	9	0	1	1	2	4	3	1	3	3	2	5	3	8	4	3	2	3	4	6	2	1	3	2	2	5	3	7	8	9	6	0	0	0	6	5	1	7	2	1	9	2	1	1	3	3
22	female	10	5	6	4	5	2	6	4	4	3	5	3	4	6	3	7	1	2	4	1	6	5	5	7	3	4	3	8	5	3	7	3	4	4	7	9	4	8	7	6	8	9	6	9	8	9
21	female	11	2	3	3	7	5	4	9	6	6	8	9	8	7	8	8	4	3	2	7	3	7	8	5	7	9	9	7	8	9	9	5	4	3	9	7	9	8	7	8	8	9	8	9	9	4
22	female	12	4	3	3	4	3	4	5	4	3	7	5	6	4	5	4	6	5	5	7	5	5	5	6	5	6	5	6	7	7	7	4	3	2	4	5	5	6	5	4	6	5	6	7	5	5
29	male	13	4	2	5	7	1	8	6	3	4	5	3	2	6	8	9	2	6	5	2	4	5	6	7	7	5	7	6	6	5	5	0	0	6	7	9	3	9	6	5	8	8	5	7	8	7
26	female	14	1	0	1	4	5	2	4	5	4	8	8	5	5	6	4	3	1	1	2	2	2	9	5	4	4	3	4	4	4	5	3	0	1	8	4	4	6	4	3	9	5	7	7	8	5
25	female	15	2	0	0	2	1	1	4	3	2	6	4	3	5	4	3	5	4	0	6	1	1	6	4	0	3	2	1	8	5	2	1	0	0	2	0	0	6	1	0	6	1	1	1	2	2
24	female	16	1	2	1	1	0	1	3	6	4	6	3	3	7	5	1	9	3	2	7	1	7	5	8	7	6	4	9	8	3	2	3	1	0	5	4	1	6	8	7	7	1	5	6	5	3
22	female	17	1	2	1	3	3	2	3	6	5	5	2	6	8	6	2	5	7	2	7	6	2	8	4	6	5	3	4	7	8	4	5	3	1	4	3	3	4	3	1	7	2	2	5	3	2
24	male	18	5	7	5	5	5	8	5	6	7	8	8	7	8	7	9	5	5	3	4	4	2	7	4	6	8	6	3	8	7	7	1	1	0	9	1	3	8	5	4	8	7	5	6	6	4
22	male	19	3	3	1	7	4	3	8	7	5	6	7	6	7	8	6	4	2	4	8	4	6	6	4	6	8	7	7	7	7	7	0	0	0	5	1	3	6	4	5	6	7	6	7	7	6
26	male	20	8	2	0	9	4	3	4	1	5	9	6	5	7	7	6	5	2	1	7	1	2	5	2	3	9	4	4	8	6	8	6	7	0	8	3	5	9	6	7	6	2	7	9	8	7
32	male	22	5	3	6	7	8	7	6	4	2	5	6	6	7	7	7	8	7	4	5	4	6	6	5	4	8	7	7	9	7	8	2	3	1	3	3	3	6	3	4	5	5	4	4	4	5
21	female	23	6	3	3	4	3	6	6	5	6	6	6	6	7	7	7	5	2	4	4	4	5	4	5	6	7	6	7	7	8	7	1	2	0	7	6	3	9	6	6	8	7	7	8	9	7
23	female	24	2	3	5	6	4	4	6	4	7	6	4	5	7	5	7	6	6	4	7	5	6	7	8	7	8	9	9	8	9	9	3	3	3	8	4	4	6	5	8	9	6	7	7	4	8
28	female	25	6	4	5	6	4	4	5	6	4	7	9	5	7	5	6	5	4	4	5	5	4	6	6	4	5	5	4	6	5	4	2	1	2	4	3	4	4	3	3	4	4	6	4	3	5
18	female	26	1	3	2	7	7	8	8	8	4	8	9	5	9	8	5	4	3	2	8	4	7	7	6	4	7	8	9	7	5	6	2	0	1	6	4	1	6	2	4	5	6	7	8	9	7
19	male	27	2	1	2	1	2	4	4	6	3	6	5	7	7	7	3	2	1	2	4	1	3	8	4	6	6	3	7	9	8	6	1	0	1	1	3	3	9	7	5	8	8	6	8	8	7
23	male	28	3	3	2	3	3	2	6	3	2	6	4	5	6	4	4	0	0	1	1	0	1	5	2	1	4	1	1	1	2	1	0	0	1	4	1	1	2	2	2	4	4	3	4	2	4
30	male	29	4	3	1	8	3	2	9	2	2	7	4	4	5	4	4	4	5	3	9	4	3	9	5	2	8	8	3	8	8	6	1	1	0	6	5	0	4	0	1	3	5	2	7	2	1
20	male	32	3	2	1	5	6	4	6	6	6	6	7	8	5	8	7	1	3	1	4	2	4	6	6	5	7	8	5	5	7	7	6	2	1	3	2	2	7	4	5	5	5	5	5	5	4
26	female	33	1	1	2	6	4	4	8	7	6	7	8	3	4	5	5	2	1	0	9	3	3	4	4	2	8	6	5	8	5	4	2	2	1	6	7	6	4	4	1	8	3	1	8	9	7
